# Supplementary material for: Cannabis Use Variations and Myocardial Infarction: A Systematic Review
Source: J Clin Med. 2024 Sep 22;13(18):5620. doi: 10.3390/jcm13185620 (PMC11433637; doi:10.3390/jcm13185620)
Supplement: Supplementary file 1 [file jcm-13-05620-s001.zip]

Archive with 1 entries (1 files):
- jcm-3181889-supplementary.pdf
